# Supplementary material for: Impaired IgM Memory B Cell Function Is Common in Coeliac Disease but Conjugate Pneumococcal Vaccination Induces Robust Protective Immunity
Source: Vaccines (Basel). 2024 Feb 19;12(2):214. doi: 10.3390/vaccines12020214 (PMC10891918; doi:10.3390/vaccines12020214)
Supplement: Supplementary file 1 [file vaccines-12-00214-s001.zip]

Archive with 1 entries (1 files):
- vaccines-2871051-supplementary.pdf
